# Supplementary material for: Development of the Menu Assessment Scoring Tool (MAST) to Assess the Nutritional Quality of Food Service Menus
Source: Int J Environ Res Public Health. 2023 Feb 23;20(5):3998. doi: 10.3390/ijerph20053998 (PMC10001456; doi:10.3390/ijerph20053998)
Supplement: Supplementary file 1 [file ijerph-20-03998-s001.zip]

Archive with 2 entries (2 files):
- Supplementary File S2.xlsx
- Supplementary Table S1.pdf
