# Supplementary material for: Development of the Menu Assessment Scoring Tool (MAST) to Assess the Nutritional Quality of Food Service Menus
Source: Int J Environ Res Public Health. 2023 Feb 23;20(5):3998. doi: 10.3390/ijerph20053998 (PMC10001456; doi:10.3390/ijerph20053998)
Supplement: Supplementary file 1 [file ijerph-20-03998-s001.zip › Supplementary File S2.xlsx]

## Sheet: Menu Assessment Scoring Tool
Food categories	Penalty points assigned when nutrient-poor food groups are present on the menu	Score: 1= any present	Penalty points assigned when nutritious food groups are absent from the menu	Score: 1= all absent
Vegetables	Vegetable-based mixed dish (Discretionary)	0	Vegetable-based mixed dish (FFG)	0
	Fried potato (or similar) (Discretionary)		Baked, steamed or roasted potatoes (FFG)
			Vegetables (FFG)
Fruit	Fried fruit (Discretionary)	0	Fruit (FFG)	0
	Juice and fruit-based smoothies (Discretionary)		Juice and fruit-based smoothies (FFG)
Grain (cereals)	Cereal-based mixed dish (Discretionary)	0	Cereal-based mixed dish (FFG)	0
	Sweet or savoury baked goods/desserts (homemade or similar) (Discretionary)		Breads and cereals (FFG)
Meat and alternatives	Meat and poultry, and/or meat and/or poultry based mixed dish (Discretionary)	0	Meat and poultry, and/or meat and/or poultry based mixed dish (FFG)	0
	Seafood and/or seafood based mixed dish (Discretionary)		Seafood and/or seafood based mixed dish (FFG)
	Meat alternatives and or meat alternatives-based mixed dish (Discretionary)		Meat alternatives and/or meat alternatives-based mixed dish (FFG)
Dairy and alternatives	Discretionary milk-based beverages (Discretionary)	0	Flavoured milk/milk alternative based beverages (FFG)	0
	Fried dairy-based foods (Discretionary)		Dairy and alternatives (FFG)
	Iced confectionary and dairy-based desserts (Discretionary)
Beverages and miscellaneous	Energy Drinks (Discretionary)	0
	Sweetened and Rehydration Beverages (Discretionary)
	Confectionery (Discretionary)
			TOTAL OUT OF 11	0
			TOTAL %	0

## Sheet: Food group definitions
Nutrient-poor food categories	Nutrient-poor food groups	Description	Nutritious food categories	Nutritious food groups	Description
Vegetables	Vegetable-based mixed dish (Discretionary)	Definition: A meal in which vegetables are the major ingredient, however are discretionary themselves ie: are higher in fat and saturated fat, sodium and sugar, or contain visible discretionary products eg: bacon. Examples: Tempura vegetables, deep fried vegetable patties or croquettes, Caesar salad, creamy potato bakes, coleslaw with large amounts of creamy dressing.	Vegetables	Vegetable-based mixed dish (five food groups)	Definition: A dish in which vegetables are the major ingredients AND discretionary and processed meats are not an ingredient which is clearly visible. Examples: Main/side salads with modest amount of dressings (eg. coleslaw, garden or greek salads), vegetable-based curries, stews, or casseroles, vegetable patties, stir fries with or without meat/alternatives, all broths, blended and chunky soups …
	Fried Potato (or similar)	Definition: Any fried or oil cooked potato products including sweet potato. Examples: Hot chips (of any thickness, cut, size, eg: French Fries, wedges, thick cut), hash browns, potato gems (or tatter tots).		Baked, steamed or roasted potatoes	Definition: All cooked potato products baked, steamed, mashed or roasted including sweet potato. Examples: Roasted sweet potato, steamed potatoes. Excludes: Any fried or oil cooked potato products including sweet potato coded under 'Fried Potato'.
				Vegetables + Vegetables (other)	Definition: Vegetables food group - these can be fresh, frozen and canned vegetables. All other food items that are consumed like vegetables however botanically not a vegetable. Includes: Green leafy or raw salad vegetables, sweet corn, potato or starchy vegetables, tomato, celery, sprouts, zucchini, squash, capsicum, eggplant, cucumber, okra, pumpkin, green peas, green beans, cassava, sweet pota…
Fruit	Fried fruit (Discretionary)	Definition: Any fruit deep fried in fat or oil, containing a battered or crumbed coating. Examples: Fried pineapple, fried banana.	Fruit	Fruit	Definition: All fresh fruit, diced, canned fruit, stewed and dried. Includes: Oranges, mandarins & grapefruit, apricots, cherries, peaches, nectarines, plums, bananas, paw paw, mangoes, pineapple, melons, berries, grapes, passionfruit, apples, pears, watermelon, coconut and guava. Excludes: Fruit juice, which are coded under 'Juice and fruit-based smoothies'.
	Juice and fruit-based smoothies (Discretionary)	Definition: All fruit and vegetable based juices and/or smoothies made with fruit as major component AND contain added sugar or visible discretionary ingredients eg: ice-cream, cream, syrups/flavours, chocolate confectionary toppings, and any other sweeteners. Examples: Strawberry smoothie with chocolate freddo frog. Excludes: Plain milk/milk alternatives or milk/milk based beverages.		Juice and fruit-based smoothies	Includes: All fruit and vegetable juices and/or smoothies with fruit as major component, may be fresh, store purchased, cartoned with no added sugars. Includes coconut water (or juice). Excludes: Fruit smoothies with dairy eg: milk as major components which are coded under 'Milk/Milk Alternative Based Beverages' category.
Grain (cereals)	Cereal-based mixed dish (Discretionary)	Definition: Meals where cereal or cereal products are the major ingredients, however are discretionary themselves ie: are higher in fat, and saturated fat, sodium and sugar, or contain visible discretionary products eg: bacon. Examples: Deep fried foods, take away pizza, and burgers with processed meats, sushi with tempura (fried) filling, meat pies, quiche, sausage rolls, pizzas with >5g saturat…	Grain (cereals)	Cereal-based mixed dish (five food groups)	Definition: Mixed meals where cereal or cereal products are the major ingredients AND discretionary and/or processed meats are not an ingredient which is clearly visible. Examples: Pasta, pizza, burgers, sandwiches, sushi, wraps, filled rolls, fried rice, fried noodles, ravioli, dumplings, pilaf, burrito, taco, congee (non-plain), steamed buns with fillings, steamed dim sims, risotto, gnocchi, fa…
	Sweet or savoury baked goods/desserts (homemade or similar) (Discretionary)	Definition: These foods are usually made from flour. These may be made in an oven, sandwich press, microwave or on the benchtop and may have a savoury or confectionary style covering eg: butter, oil, frosting or chocolate. These are usually homemade or made outside the home by a bakery, cafe or dessert outlet and purchased by the consumer. Includes: Garlic bread, cookies, cakes, cake-type dessert…		Breads and cereals	Definition: Grain (cereal) food group, mostly wholegrain and or high cereal fibre varieties. Includes: All breads and cereals (with or without fruit, nuts and seeds), pasta, noodles, roti, bread rolls, flat breads, oatmeal (porridge), crumpets. Excludes: Breakfast cereals categorised as discretionary (>15g sugar/100g).
Meat and alternatives	Meat and poultry, and/or meat and/or poultry based mixed dish (Discretionary)	Definition: The major component comprises meat and/or poultry however are discretionary themselves ie: higher in fat and saturated fat, sodium and sugar, or contain visible discretionary products eg: fat trimmings, processed meat such as bacon. Includes: Processed meat which has been cured, salted, smoked or has had chemicals added to it. Deep fried/crumbed meat or untrimmed meats eg: chicken win…	Meat and alternatives	Meat and poultry, and/or meat and/or poultry based mixed dish (five food groups)	Definition: The major component comprises lean meat and/or poultry AND discretionary and processed meats are not an ingredient which is clearly visible, eg: trimmings are removed. Includes: Lean red meats such as beef, lamb, veal, pork, goat or kangaroo. Poultry such as chicken, turkey, duck or quail. Examples: Curry, stew, casserole, meatloaf, meatballs, rissoles, patties, crustless pies. Shish …
	Seafood and/or seafood based mixed dish (Discretionary)	Definition: The major component comprises seafood however are discretionary themselves ie: higher in fat and saturated fat, sodium and sugar, or contain visible discretionary products eg: bacon. Includes: Deep fried/crumbed seafood. Dishes with coconut based sauces/soups/curries/satay sauce. Other cream based dishes eg: curries/sauces/soups. Dishes with fat based sauces eg: butter or ghee. Exampl…		Seafood and/or seafood based mixed dish (five food groups)	Definition: The major component comprises seafood AND discretionary and processed meats are not an ingredient which is clearly visible. Includes: All raw, steamed and grilled seafood. Examples: Sashimi, fish, prawns, squiz, crab, lobster, mussles, oysters, scallops, clams, abalone.
	Meat alternatives and/or meat alternatives-based mixed dish (Discretionary)	Definition: The major component comprises legumes, eggs, tofu, or novel processed plant-based products mimicking meat, however are discretionary themselves ie: higher in fat and saturated fat, sodium and sugar or, contain visible discretionary products eg: bacon. Includes: All deep fried/crumbed legumes, tofu or eggs. Fried/crumbed, processed plant-based products mimicking meat eg: meat-free chic…		Meat alternatives and/or meat alternatives-based mixed dish (five food groups)	Definition: Legumes, eggs, tofu are the major ingredients AND discretionary meats and novel processed plant-based products mimicking meats are not an ingredient which is clearly visible. Includes: All cooked, baked/roasted, dried or canned beans (e.g. kidney beans, soybeans, lima beans, cannellini beans, chickpeas, lentils, split peas), legume based dips (e.g. hummus), tofu/soy based products, al…
Dairy and alternatives	Discretionary Milk Based Beverages	Includes: Milk/milk alternatives with additional discretionary items. Examples: Milk based drinks made with syrups or confectionery eg: strawberry milk shake made using syrup, hot chocolate using melted chocolate. Drinks served with ice-cream/whipped cream eg. coffee frappes. Commercial milk teas with toppings eg. sago pearls. Excludes: Flavoured milk/milk alternative based beverages.	Dairy and alternatives	Flavoured milk/milk alternative based beverages	Includes: Flavoured milk or milk/milk alternatives with additional five food group iingredients. Examples: Milk-based smoothie, chocolate flavoured milk, iced/hot coffee or choclate (without icecream/syrup/confectionery), milo, up and go, acai smoothie, piccolo latte, dirty chai, turmeric/matcha/chai latte, cappucino, latte, flat white. Excludes: Dairy and alternatives, fruit-based smoothies.
	Fried dairy-based foods (Discretionary)	Definition: Any dairy-based desserts that are deep fried. Examples: Fried ice cream, fried cheese stick, fried milk, custard fried milk.		Dairy and alternatives	Definition: Dairy and alternatives food group. Includes: Milk within dishes (eg: milk on cereal), yoghurt, frozen yoghurt, custard, cheese and/or their alternatives. All animal milk of all fat levels, rice milk, almond milk, macadamia milk, soy milk, drinkable yoghurts, Ayran. Excludes: Any milk based beverages apart from plain milk, yoghurt based bubble tea (eg: yomie's yoghurt and rice drink).
	Iced confectionary and dairy-based desserts	Definition: Milk or water-based desserts that are cold and/or frozen. Includes: Ice blocks, slushies, snow cones, jelly, patbingsoo, and icecream, gelato, sundaes, sorbet, rice pudding, fromais frais, mousse, che bau mau and similar Vietnamese iced drink desserts, Pannacotta.
Beverages and miscellaneous	Energy Drinks	Includes: All beverages containing caffeine, guarana or any other similar stimulant compound. Examples: Mother, V, Rockstar or Red Bull. Excludes: Coffee/Tea.
	Sweetened Beverages & Rehydration Beverages (electrolytes)	Includes: All beverages containing added sugars and/or artificial sweeteners. All electrolyte based drinks aimed to improve the hydration status of the consumer. Examples: All soft drinks (sugar and sugar-free varieties), cordial or non-dairy chain tea varieties. Iced tea, Chinotto (Italian soft drink), Milkis (Korean Milk soft drink), Cascade (mixer), aloe vera (but if name has juice, put in Jui…
	Confectionery	Definition: Sweet discretionary products that are usually higher in sugar and/or fat. Includes: Sugar confectionery/lollies, chocolate, roll-ups, nougat, fruit leather, sesame snaps, peanut brittle, chocolate coated fruit/nuts/seeds, deep fried chocolate bars.
